# Supplementary material for: Porcine Circovirus Type 4 Strains Circulating in China Are Relatively Stable and Have Higher Homology with Mink Circovirus than Other Porcine Circovirus Types
Source: Int J Mol Sci. 2022 Mar 18;23(6):3288. doi: 10.3390/ijms23063288 (PMC8950282; doi:10.3390/ijms23063288)
Supplement: Supplementary file 1 [file ijms-23-03288-s001.zip]

Archive with 1 entries (1 files):
- ijms-1648035-SI.xlsx
