# Supplementary material for: Porcine Circovirus Type 4 Strains Circulating in China Are Relatively Stable and Have Higher Homology with Mink Circovirus than Other Porcine Circovirus Types
Source: Int J Mol Sci. 2022 Mar 18;23(6):3288. doi: 10.3390/ijms23063288 (PMC8950282; doi:10.3390/ijms23063288)
Supplement: Supplementary file 1 [file ijms-23-03288-s001.zip › ijms-1648035-SI.xlsx]

## Sheet: Table S1
Supplemental Table S1 Information of porcine circovirus 4 isolates/strains obtained from NCBI.
Accession	Isolate/strain	Length	Country	Host	Source	Collection_Date
NC_055580	HNU-AHG1-2019	1770	China	Sus scrofa	blood	2019-02
MT882410	PCV4/CN/NM1/2017	1770	China	Sus scrofa		2017
MT882411	PCV4/CN/NM2/2017	1770	China	Sus scrofa		2017
MT882412	PCV4/CN/NM3/2017	1770	China	Sus scrofa		2017
MT882344	E115	1770	South Korea	Sus scrofa		2020-04
MW600947	HN-LY-202006	1770	China	Sus scrofa		2020-06
MW600948	HN-LY-202007	1770	China	Sus scrofa		2020-07
MW600949	HN-SMX-202011	1770	China	Sus scrofa		2020-11
MW600950	HN-XX-201811	1770	China	Sus scrofa		2018-11
MW600951	HN-KF-201812	1770	China	Sus scrofa		2018-12
MW600952	HN-HB-201704	1770	China	Sus scrofa		2017-04
MW600953	HN-XX-201212	1770	China	Sus scrofa		2012-12
MW600954	HN-LY-201702	1770	China	Sus scrofa		2017-02
MW600955	HN-ZZ-201603	1770	China	Sus scrofa		2016-03
MW600956	HN-ZK-201512	1770	China	Sus scrofa		2015-12
MW600957	HN-ZK-201601	1770	China	Sus scrofa		2016-01
MW600958	HN-ZMD-201212	1770	China	Sus scrofa		2012-12
MW600959	HN-XX-201601	1770	China	Sus scrofa		2016-01
MW600960	HN-ZK-201707	1770	China	Sus scrofa		2017-07
MW538943	HN-LY-202005	1770	China	Sus scrofa	tissue	2020-05
MT193105	KF-02-2019	1770	China	Sus scrofa		2019-10
MT193106	KF-01-2019	1770	China	Sus scrofa		2019-10
MT311852	PCV4/GX2020/NN88	1770	China	Sus scrofa	tissue	2018
MT311853	PCV4/GX2020/GL69	1770	China	Sus scrofa	blood	2018
MT311854	PCV4/GX2020/FCG49	1770	China	Sus scrofa	tissue	2018
MT769268	JSYZ1901-2	1770	China	Sus scrofa		2019-01
MT015686	Henan-LY1-2019	1770	China	Sus scrofa		2019-02
MK986820	HNU-AHG1-2019	1770	China	Sus scrofa	blood	2019-02

## Sheet: Table S2
Supplemental Table 2 Information of circovirus isolates/strains obtained from NCBI.
Accession	Isolate/strain	Length	Country	Host	Source	Collection_Date
KJ746929	PCV1 SD-73-1	1759	China	Sus scrofa
KF732857	PCV1 ZY	1759	China	Sus scrofa		2013-09
KC894933	PCV1 GY	1759	China	Sus scrofa		2012-09
GU722334	PCV1 Jiangsu	1759	China	Sus scrofa		2003-02-01
FJ475129	PCV1 BJ-1	1759	China	Sus scrofa		2008-08
FJ159691	PCV1 YZ70719	1759	China	Sus scrofa		2007-07-19
MH341485	PCV2 FQ01	1768	China	Sus scrofa		2015-04-22
KY126317	PCV2 HBXT160423	1767	China	Sus scrofa		2016-04-26
KX247783	PCV2 AG1	1767	China	Sus scrofa		2014-02
KX845692	PCV2 XJ01	1767	China	Sus scrofa		2016-07-19
KX845693	PCV2 LX	1767	China			2016-07-10
KX845694	PCV2 SZ	1767	China	Sus scrofa		2016-06-17
KX845695	PCV2 RY	1767	China	Sus scrofa		2016-04-10
JQ955679	PCV2 CC1	1766	China	Sus scrofa		2010-05
KU193767	PCV2 GSQY	1767	China	Sus scrofa		2013
MN605934	PCV3-JS-K01ZZ	2000	China	Sus scrofa		2018-10
MN605935	PCV3-LN-48	2000	China	Sus scrofa	spleen, abdominal cavity	2018-07
MN605937	PCV3-SH-Rat05	2000	China	Mus musculus	tissue	2019-08
MN605940	PCV3-TY-69	2000	China	Sus scrofa	blood	2018-10
MT312226	PCV3 19-5900	1998	Taiwan	Sus scrofa		2019-12
MT473937	PCV3/CN/SD-52	2000	China	Sus scrofa		2017-05
MT473952	PCV3/CN/SD-19	2000	China	Sus scrofa		2019-12
MN790776	PCV3-TJ3/CN/Tianjin/2016	2000	China	Sus scrofa		2016
MN788123	PCV3/CN/LN/LN11/2018	2000	China	Sus scrofa		2018
MT311852	PCV4/GX2020/NN88	1770	China	Sus scrofa	tissue	2018
MT311853	PCV4/GX2020/GL69	1770	China	Sus scrofa	blood	2018
MT311854	PCV4/GX2020/FCG49	1770	China	Sus scrofa	tissue	2018
MT769268	PCV4 JSYZ1901-2	1770	China	Sus scrofa		2019-01-02
MT015686	PCV4 Henan-LY1-2019	1770	China	Sus scrofa		2019-02
MK986820	PCV4 HNU-AHG1-2019	1770	China	Sus scrofa	blood	2019-02
MH760364	BtCV YNGL167/2015	1761	China	Plecotus auritus		2015-12-12
MH760365	BtRf-CV/YN256/2013	1798	China	Rhinolophus ferrumequinum		2013-05-03
KX756986	BtCV Acheng30	2113	China	Vespertilio sinensis
MK561562	MiCV HB3	1753	China	Mustela lutreola		2015
KX268345	MiCV HEB15	1753	China	Mustela lutreola	feces	2015-03-29
KJ020099	MiCV-DL13	1753	China	Mustela lutreola		2013-10-30
